# Supplementary material for: Population Analysis of Masseter Muscle Tension Using Shear Wave Ultrasonography across Different Disease States
Source: J Clin Med. 2024 Sep 5;13(17):5259. doi: 10.3390/jcm13175259 (PMC11396082; doi:10.3390/jcm13175259)
Supplement: Supplementary file 1 [file jcm-13-05259-s001.zip]

Archive with 1 entries (1 files):
- jcm-3181508-supplementary.pdf
